# Supplementary material for: Characterization of Chemoresistance in Pancreatic Cancer: A Look at MDR-1 Polymorphisms and Expression in Cancer Cells and Patients
Source: Int J Mol Sci. 2024 Aug 4;25(15):8515. doi: 10.3390/ijms25158515 (PMC11312866; doi:10.3390/ijms25158515)
Supplement: Supplementary file 1 [file ijms-25-08515-s001.zip]

Archive with 1 entries (1 files):
- ijms-3112486-supplementary.pdf
